# Supplementary material for: Chronic Exposure to Gelsemium Preparations Alters Mitochondrial Bioenergetics, Neurite Outgrowth, and Akt/mTOR Signaling in Human Neuronal Cells
Source: Int J Mol Sci. 2026 Jun 16;27(12):5409. doi: 10.3390/ijms27125409 (PMC13300635; doi:10.3390/ijms27125409)
Supplement: Supplementary file 1 [file ijms-27-05409-s001.zip]

Archive with 1 entries (1 files):
- ijms-4347964-supplementary.pdf
